# Supplementary material for: Combining different CRISPR nucleases for simultaneous knock-in and base editing prevents translocations in multiplex-edited CAR T cells
Source: Genome Biol. 2023 Apr 24;24:89. doi: 10.1186/s13059-023-02928-7 (PMC10123993; doi:10.1186/s13059-023-02928-7)
Supplement: Supplementary file 4 — Additional file 4. [file 13059_2023_2928_MOESM4_ESM.xlsx]

## Sheet: Fig 1b
targeted loci	unique translocations with 2 alles involved
0	0
1	2
2	12
3	30

## Sheet: Fig 1e, Fig 2c, Fig 5c, S3c
	CD3+
	donor 1	donor 2	donor 3	donor 4	donor 5
mock	0.995	0.996	0.972	0.99	0.983
TRAC-KO (Cas9) + MHC dKO (Cas9)	0.0372	0.0725	0.0521	0.17	0.0486
TRAC-CAR KI (Cas9) + MHC dKO (Cas9)	0.0391	0.035	0.0484	0.128	0.0808
TRAC-CAR KI (Cas9) + MHC dKO (BE)	0.0664	0.0546	0.0679	0.19	0.0767
TRAC-CAR KI (Cas12) + sgRNA B2M + CIITA	0.0448	0.0611	0.0224	0.117	0.07
TRAC-CAR KI (Cas12) + MHC dKO (BE)	0.0743	0.0702	0.0414	0.19	0.133
	CAR+
	donor 1	donor 2	donor 3	donor 4	donor 5
mock	4.92e-05	6.05e-05	0.0001	5.09e-05	0
TRAC-KO (Cas9) + MHC dKO (Cas9)	0.0011	0.00061	0.0019	0.00098	0.0018
TRAC-CAR KI (Cas9) + MHC dKO (Cas9)	0.165	0.175	0.137	0.113	0.146
TRAC-CAR KI (Cas9) + MHC dKO (BE)	0.129	0.147	0.135	0.108	0.149
TRAC-CAR KI (Cas12) + sgRNA B2M + CIITA	0.429	0.375	0.238	0.185	0.266
TRAC-CAR KI (Cas12) + MHC dKO (BE)	0.36	0.32	0.269	0.159	0.244
	HLA-A,B,C+
	donor 1	donor 2	donor 3	donor 4	donor 5
mock	1	0.99	0.983	0.979	0.989
TRAC-KO (Cas9) + MHC dKO (Cas9)	0.152	0.14	0.133	0.214	0.111
TRAC-CAR KI (Cas9) + MHC dKO (Cas9)	0.169	0.113	0.164	0.203	0.158
TRAC-CAR KI (Cas9) + MHC dKO (BE)	0.152	0.0877	0.149	0.25	0.1
TRAC-CAR KI (Cas12) + sgRNA B2M + CIITA	0.999	0.997	0.989	0.987	0.99
TRAC-CAR KI (Cas12) + MHC dKO (BE)	0.186	0.0915	0.0789	0.259	0.125
	HLA DR,DP,DQ+
	donor 1	donor 2	donor 3	donor 4	donor 5
mock	0.471	0.527	0.604	0.704	0.559
TRAC-KO (Cas9) + MHC dKO (Cas9)	0.174	0.0813	0.227	0.261	0.174
TRAC-CAR KI (Cas9) + MHC dKO (Cas9)	0.154	0.0576	0.272	0.266	0.249
TRAC-CAR KI (Cas9) + MHC dKO (BE)	0.133	0.0472	0.202	0.267	0.172
TRAC-CAR KI (Cas12) + sgRNA B2M + CIITA	0.532	0.582	0.655	0.67	0.652
TRAC-CAR KI (Cas12) + MHC dKO (BE)	0.174	0.0831	0.178	0.275	0.198

## Sheet: Fig 1f, Fig 2d, Fig 5d
	triple -					single +					double +					triple +
	donor 1	donor 2	donor 3	donor 4	donor 5	donor 1	donor 2	donor 3	donor 4	donor 5	donor 1	donor 2	donor 3	donor 4	donor 5	donor 1	donor 2	donor 3	donor 4	donor 5
mock	0	0.00054	0.0048	0.0017	0.0029	0.0029984	0.00646	0.0164	0.0102	0.0119	0.5281	0.4719	0.3939	0.3014	0.437	0.469	0.521	0.585	0.687	0.548
TRAC-KO (Cas9) + MHC dKO (Cas9)	0.704	0.791	0.685	0.615	0.734	0.24	0.1459	0.2441	0.2069	0.2057	0.0457	0.0391	0.0429	0.0962	0.0536	0.0107	0.0235	0.0276	0.0821	0.0072
TRAC-CAR KI (Cas9) + MHC dKO (Cas9)	0.71	0.825	0.627	0.621	0.646	0.2284	0.1486	0.2878	0.2258	0.2481	0.0487	0.021	0.0567	0.0896	0.0772	0.0124	0.0051	0.028	0.0642	0.0285
TRAC-CAR KI (Cas9) + MHC dKO (BE)	0.751	0.862	0.711	0.591	0.759	0.1718	0.1	0.2012	0.206	0.159	0.0514	0.0236	0.046	0.1074	0.0558	0.026	0.0141	0.042	0.0953	0.026
TRAC-CAR KI (Cas12) + MHC dKO (BE)	0.717	0.845	0.775	0.591	0.743	0.1542	0.0901	0.1732	0.1934	0.1225	0.1	0.0378	0.0284	0.1152	0.0712	0.0286	0.0267	0.0229	0.1	0.0638

## Sheet: Fig 1g,h; Fig 2e,f; Fig 5e,f
	B2M_CIITA
	donor 1	donor 2	donor 3	donor 4	donor 5
TRAC-KO (Cas9) + MHC dKO (Cas9)	0.503257	0.514176	1.22357	0.454196	0.569773
TRAC-CAR KI (Cas9) + MHC dKO (Cas9)	0.475985	0.356824	0.529198	0.484913	0.346732
TRAC-CAR KI (Cas9) + MHC dKO (BE)	0.145108	0.0954042	0.192311	0.173097	0.0830142
TRAC-CAR KI (Cas12) + MHC dKO (BE)	0.006599	0	0.0125809	0	0.021019
mock	0	0	0.0235252	0.109335	0.0055165
	B2M_TRAC
	donor 1	donor 2	donor 3	donor 4	donor 5
TRAC-KO (Cas9) + MHC dKO (Cas9)	1.07241	1.26564	0.885566	0.752327	0.534868
TRAC-CAR KI (Cas9) + MHC dKO (Cas9)	0.813293	0.769997	0.899713	0.542059	0.473853
TRAC-CAR KI (Cas9) + MHC dKO (BE)	0.418433	0.504772	0.344607	0.30138	0.262561
TRAC-CAR KI (Cas12) + MHC dKO (BE)	0.0316636	0.00412318	0	0.014483	0
mock	0	0	0.0120152	0	0.0062288
	CIITA_B2M
	donor 1	donor 2	donor 3	donor 4	donor 5
TRAC-KO (Cas9) + MHC dKO (Cas9)	0.753195	0.802834	1.19488	0.857019	0.770574
TRAC-CAR KI (Cas9) + MHC dKO (Cas9)	0.586779	0.660399	0.904502	0.681556	0.324823
TRAC-CAR KI (Cas9) + MHC dKO (BE)	0.126881	0.141724	0.234874	0.105522	0.0532824
TRAC-CAR KI (Cas12) + MHC dKO (BE)	0.00789934	0.0127111	0.028235	0	0
mock	0	0	0.0121567	0.0151107	0
	CIITA_TRAC
	donor 1	donor 2	donor 3	donor 4	donor 5
TRAC-KO (Cas9) + MHC dKO (Cas9)	0.432375	0.52966	0.768303	0.349083	0.396683
TRAC-CAR KI (Cas9) + MHC dKO (Cas9)	0.293007	0.332517	0.257739	0.351035	0.169852
TRAC-CAR KI (Cas9) + MHC dKO (BE)	0.110097	0.107911	0.109742	0.134668	0.0946758
TRAC-CAR KI (Cas12) + MHC dKO (BE)	0	0.00956989	0.0130526	0	0
mock	0	0	0	0	0.00704762
	TRAC_B2M
	donor 1	donor 2	donor 3	donor 4	donor 5
TRAC-KO (Cas9) + MHC dKO (Cas9)	0.996781	0.910349	0.990517	0.503315	0.576755
TRAC-CAR KI (Cas9) + MHC dKO (Cas9)	0.894426	0.742875	1.04592	0.798601	0.72224
TRAC-CAR KI (Cas9) + MHC dKO (BE)	0.530892	0.411654	0.599132	0.313613	0.359422
TRAC-CAR KI (Cas12) + MHC dKO (BE)	0.00724817	0.00386635	0.0312645	0	0
mock	0	0	0	0	0
	TRAC_CIITA
	donor 1	donor 2	donor 3	donor 4	donor 5
TRAC-KO (Cas9) + MHC dKO (Cas9)	0.434257	0.325556	0.469323	0.280326	0.216654
TRAC-CAR KI (Cas9) + MHC dKO (Cas9)	0.348137	0.308589	0.6848	0.306256	0.33875
TRAC-CAR KI (Cas9) + MHC dKO (BE)	0.179261	0.112248	0.137689	0.194646	0.15362
TRAC-CAR KI (Cas12) + MHC dKO (BE)	0.0770716	0.00395657	0.0279654	0.0896348	0.0375718
mock	0.0169143	0.0222646	0.0282654	0.0515655	0
	sum of Translocations
	donor 1	donor 2	donor 3	donor 4	donor 5
TRAC-KO (Cas9) + MHC dKO (Cas9)	4.19227	4.34821	5.53217	3.19627	3.06531
TRAC-CAR KI (Cas9) + MHC dKO (Cas9)	3.41163	3.1712	4.32187	3.16442	2.37625
TRAC-CAR KI (Cas9) + MHC dKO (BE)	1.51067	1.37371	1.61836	1.22293	1.00658
TRAC-CAR KI (Cas12) + MHC dKO (BE)	0.130482	0.0342271	0.113098	0.104118	0.0585908
mock	0.0169143	0.0222646	0.0759625	0.176011	0.0187929

## Sheet: Fig 4
		Cas9 KI	TRAC-CAR KI (Cas9) + MHC dKO (Cas9)	TRAC-CAR KI (Cas9) + MHC dKO (BE)	Cas12a KI	TRAC-CAR KI (Cas12) + sgRNA B2M + CIITA	TRAC-CAR KI (Cas12) + MHC dKO (BE)	Mock
intact Cas12a PAM	donor 6	0.32		0.324	0.0833		0.18
	donor 7	0.088	0.149	0.12845	0.0876	0.0989	0.07365	0.00018
	donor 8		0.0837	0.0797		0.0718	0.0678	0.00023
mutated Cas12a PAM	donor 1		0.165	0.129		0.429	0.36	4.92e-05
	donor 2		0.175	0.147		0.375	0.32	6.05e-05
	donor 3		0.137	0.135		0.238	0.269	0.0001
	donor 4		0.113	0.108		0.185	0.159	5.09e-05
	donor 5		0.146	0.149		0.266	0.244	0
		Cas9 mean	Cas12a mean	Fold change Cas9	Fold change Cas12a
intact Cas12a PAM	donor 6	0.322	0.13165	1.83819	1.37056
	donor 7	0.121817	0.0867167	0.695411	0.902776
	donor 8	0.0817	0.0698	0.466398	0.726663	fold change cas12a vs cas9 new template
mutated Cas12a PAM	donor 1	0.161	0.3475	0.919095	3.6177	2.15839
	donor 2	0.147	0.3945	0.839174	4.107	2.68367
	donor 3	0.136	0.2535	0.776379	2.6391	1.86397
	donor 4	0.1105	0.172	0.630808	1.79063	1.55656
	donor 5	0.1475	0.255	0.842028	2.65471	1.72881
		Cas9	Cas12a
intact Cas12a PAM		0.175172	0.0960556

## Sheet: Fig 5
	mock					TRAC-CAR KI (Cas9) + MHC dKO (Cas9)					TRAC-CAR KI (Cas9) + MHC dKO (BE)					TRAC-CAR KI (Cas12) + MHC dKO (BE)
	donor 7	donor 8	donor 3	donor 4	donor 5	donor 7	donor 8	donor 3	donor 4	donor 5	donor 7	donor 8	donor 3	donor 4	donor 5	donor 7	donor 8	donor 3	donor 4	donor 5
B2M modified	1.23301	1.26418	1.30445	1.25396	1.131	87.7952	93.8251	82.8624	73.2994	62.8078	81.8537	97.4604	85.2527	67.6694	72.033	75.6101	93.1565	91.2435	73.232	73.0537
B2M Indels	0.0911501	0.0587189	0.0841581	0.0677321	0.0778829	86.0165	92.104	81.0796	71.5489	61.136	61.4273	60.0815	52.9471	48.0844	51.5735	0.327891	0.315108	0.33757	0.222156	0.381921
B2M intended BE	0.0944647	0.0725351	0.106112	0.0640709	0.0863485	0.0134748	0.0111158	0.0125198	0.0365144	0.040586	17.5985	34.8488	29.4591	17.4426	18.2252	70.8056	88.9494	87.2388	69.443	69.2211
CIITA modified	1.77246	1.75717	1.81469	1.83716	1.78046	86.019	83.5334	85.0996	73.6219	74.5297	88.352	98.8427	89.9407	74.2893	85.1176	78.7642	93.4479	93.1783	75.6052	79.2467
CIITA Indels	0.104032	0.102428	0.142831	0.106621	0.0956206	81.8575	80.6231	82.1584	70.3846	70.9935	18.5293	16.2232	19.1017	24.6378	18.3096	0.364988	0.205294	0.329228	0.202908	0.26945
CIITA intended BE	0.198249	0.229581	0.205091	0.241947	0.196978	0.0386885	0.0375898	0.155612	0.0729269	0.0593607	62.5131	76.1021	64.8977	44.8027	60.4578	71.0107	86.0789	85.7391	69.6155	72.5617

## Sheet: Fig S2c
	MFI CD3
	TRAC-KO (Cas9) + MHC dKO (Cas9)	TRAC-CAR KI (Cas9) + MHC dKO (Cas9)	TRAC-CAR KI (Cas9) + MHC dKO (BE)	TRAC-CAR KI (Cas12) + sgRNA B2M + CIITA	TRAC-CAR KI (Cas12) + MHC dKO (BE)	mock
donor 1	828	800	756	804	792	12429
donor 2	778	711	694	813	802	12521
donor 3	922	900	841	904	815	11776
donor 4	1018	980	1029	1025	1103	12770
donor 5	820	1007	874	1069	922	12582
	MFI CAR
	TRAC-KO (Cas9) + MHC dKO (Cas9)	TRAC-CAR KI (Cas9) + MHC dKO (Cas9)	TRAC-CAR KI (Cas9) + MHC dKO (BE)	TRAC-CAR KI (Cas12) + sgRNA B2M + CIITA	TRAC-CAR KI (Cas12) + MHC dKO (BE)	mock
donor 1	3766	85893	90496	92890	77611	148814
donor 2	4070	85893	85645	101935	96743	7704
donor 3	4080	75178	85397	68139	88164	82717
donor 4	4513	88420	97873	109936	122429	6374
donor 5	3694	79891	81291	83198	92890
	MFI HLA-A,B,C
	TRAC-KO (Cas9) + MHC dKO (Cas9)	TRAC-CAR KI (Cas9) + MHC dKO (Cas9)	TRAC-CAR KI (Cas9) + MHC dKO (BE)	TRAC-CAR KI (Cas12) + sgRNA B2M + CIITA	TRAC-CAR KI (Cas12) + MHC dKO (BE)	mock
donor 1	2157	2741	3241	146496	6616	159802
donor 2	1726	2115	2571	220527	8217	125974
donor 3	2326	3081	3874	186633	7173	202098
donor 4	3874	4933	8566	228193	11231	166592
donor 5	9561	19179	15160	1370000	29774	1200000
	fold increase in comparison to triple KO MFI HLA-A,B,C
	TRAC-KO (Cas9) + MHC dKO (Cas9)	TRAC-CAR KI (Cas9) + MHC dKO (Cas9)	TRAC-CAR KI (Cas9) + MHC dKO (BE)	TRAC-CAR KI (Cas12) + sgRNA B2M + CIITA	TRAC-CAR KI (Cas12) + MHC dKO (BE)	mock
donor 1	1	1.27075	1.50255	67.9166	3.06722	74.0853
donor 2	1	1.22538	1.48957	127.768	4.76072	72.9861
donor 3	1	1.32459	1.66552	80.2377	3.08383	86.8865
donor 4	1	1.27336	2.21115	58.9037	2.89907	43.0026
donor 5	1	2.00596	1.58561	143.29	3.11411
	MFI HLA-DR,DP,DQ
	TRAC-KO (Cas9) + MHC dKO (Cas9)	TRAC-CAR KI (Cas9) + MHC dKO (Cas9)	TRAC-CAR KI (Cas9) + MHC dKO (BE)	TRAC-CAR KI (Cas12) + sgRNA B2M + CIITA	TRAC-CAR KI (Cas12) + MHC dKO (BE)	mock
donor 1	1421	1373	1174	3897	1298	2740
donor 2	1064	986	899	4601	1103	3123
donor 3	1858	2117	1618	9999	1535	7148
donor 4	1688	1771	1766	14583	1848	18722
donor 5	1429	1809	1432	10795	1499	5985

## Sheet: Fig S3
				Expansion
				cells total	cells total	cells total
	donor	Number	Sample	d1	d4	d7	Fold change d4	Fold change d7
	donor 3	TRAC-KO (Cas9) + MHC dKO (Cas9)	triple KO	222750	2941500	10230500	13.2054	45.9282
		TRAC-CAR KI (Cas9) + MHC dKO (Cas9)	CD19-CAR TRAC (Cas9) + B2M + CIITA	207250	2772000	11361000	13.3752	54.8179
		TRAC-CAR KI (Cas9) + MHC dKO (BE)	CD19-CAR TRAC (Cas9) + ABE B2M + CIITA	168500	2473500	6996500	14.6795	41.5223
		TRAC-CAR KI (Cas12) + sgRNA B2M,CIITA	CD19-CAR TRAC (Cas12a) + B2M + CIITA	182250	2439000	10136000	13.3827	55.6159
		TRAC-CAR KI (Cas12) + MHC dKO (BE)	CD19-CAR TRAC (Cas12a) + ABE B2M + CIITA	133750	3261000	9002000	24.3813	67.3047
		mock	Mock	341000	1498500	15344000	4.39443	44.9971
	donor 5	TRAC-KO (Cas9) + MHC dKO (Cas9)	triple KO	188400	1966000	7940000	10.4352	42.1444
		TRAC-CAR KI (Cas9) + MHC dKO (Cas9)	CD19-CAR TRAC (Cas9) + B2M + CIITA	89300	716000	2830000	8.01792	31.6909
		TRAC-CAR KI (Cas9) + MHC dKO (BE)	CD19-CAR TRAC (Cas9) + ABE B2M + CIITA	48100	898000	2728000	18.6694	56.7152
		TRAC-CAR KI (Cas12) + sgRNA B2M,CIITA	CD19-CAR TRAC (Cas12a) + B2M + CIITA	70500	923000	4432000	13.0922	62.8652
		TRAC-CAR KI (Cas12) + MHC dKO (BE)	CD19-CAR TRAC (Cas12a) + ABE B2M + CIITA	36900	1020000	3610000	27.6423	97.832
		mock	Mock	198200	1886000	11060000	9.51564	55.8022
			Cell viability (normalized to mock)
			donor 7	donor 8	donor 1	donor 2	donor 3	donor 4	donor 5
		TRAC-KO (Cas9) + MHC dKO (Cas9)		0.624251	1.0381	0.765794	0.653226	0.773723	0.950555
		TRAC-CAR KI (Cas9) + MHC dKO (Cas9)	0.517285	0.46482	0.317978	0.362848	0.607771	0.671533	0.450555
		TRAC-CAR KI (Cas9) + MHC dKO (BE)	0.478433	0.396707	0.32609	0.369394	0.494135	0.635036	0.242684
		TRAC-CAR KI (Cas12) + sgRNA B2M,CIITA	0.566445	0.568862	0.284949	0.342226	0.534457	0.474453	0.355701
		TRAC-CAR KI (Cas12) + MHC dKO (BE)	0.543451	0.403443	0.24033	0.319967	0.392229	0.489051	0.186176

## Sheet: Fig S5
		killing ratio [%]
		TRAC-KO (Cas9) + MHC dKO (Cas9)		TRAC-CAR KI (Cas9) + MHC dKO (BE)		TRAC-CAR KI (Cas12) + sgRNA B2M,CIITA		TRAC-CAR KI (Cas12) + MHC dKO (BE)		mock
	Target only	0.81	-0.81	4.91	-4.91	-6.68	6.68	3.61	-3.61	-4.41	4.41
	0.125:1	-14.9	-1.73	-16.76	-9.9	20.91	15.73	-9.71	-9.71	15.63	20.81
	0.25:1	-20.44	-5.43	-8.18	-15.82	29.09	30.39	-6.55	0	21.93	28.52
	0.5:1	-15.01	-11.78	-6.78	-15.35	40.95	29.31	-11.06	6.32	34.41	40.71
	1:1	-1.62	0.23	-19.41	-14.11	40.73	46.12	2.93	-10.16	52.91	54.03
	2:1	-6.93	-1.5	-22.84	-16.76	56.25	51.29	-6.09	-14	65.1	64.26
	4:1	2.42	14.78	-32.66	-27.36	65.3	70.04	-15.12	-28.22	78.98	80.52
	8:1	-9.35	-1.04	-29.07	-35.46	79.96	78.88	-22.8	-26.64	86.26	88.23

## Sheet: Fig S6
		donor 3
		TRAC_B2M
		d4	d14	d4
		probe on TRAC	probe on TRAC	probe on B2M	translocations in % of haploid genome
	TRAC-KO (Cas9) + MHC dKO (Cas9)	1.01733	0.741636	0.703439
	TRAC-CAR KI (Cas9) + MHC dKO (Cas9)	0.57336	0.674314	0.407715
	TRAC-CAR KI (Cas9) + MHC dKO (BE)	0.437823	0.473785	0.416277
	TRAC-CAR KI (Cas12) + MHC dKO (BE)	0.0134627	0	0
	mock	0	0	0
